# Supplementary material for: The Adjuvant Activity of BCG Cell Wall Cytoskeleton on a Dengue Virus-2 Subunit Vaccine
Source: Vaccines (Basel). 2023 Aug 9;11(8):1344. doi: 10.3390/vaccines11081344 (PMC10459381; doi:10.3390/vaccines11081344)
Supplement: Supplementary file 1 [file vaccines-11-01344-s001.zip]

Archive with 1 entries (1 files):
- vaccines-2496799-supplementary.pdf
